# Supplementary material for: Understory growth of Paris polyphylla accumulates a reservoir of secondary metabolites of plants
Source: Front Microbiol. 2024 Oct 15;15:1400616. doi: 10.3389/fmicb.2024.1400616 (PMC11518744; doi:10.3389/fmicb.2024.1400616)
Supplement: Supplementary file 2 [file Data_Sheet_2.xlsx]

## Sheet: Sheet1
Index	Class	PPR-1	PPR-2	PPR-3	LPPR-1	LPPR-2	LPPR-3
Hmhp006830	Flavonoids	-0.744277	-0.744277	-0.744277	1.74957	0.524815	-0.0415536
Hmcp001589	Flavonoids	0.437537	1.1523	1.05977	-0.991308	-0.827706	-0.830588
Zmjp004610	Flavonoids	-0.73397	-1.04382	-0.924783	1.08476	0.684104	0.933706
Lmnp002845	Flavonoids	-0.954508	-0.924488	-0.834739	1.1041	0.697707	0.911926
Jmyn006245	Flavonoids	-0.788418	-0.788418	-0.788418	1.69946	0.220259	0.445532
Lmsp003939	Flavonoids	0.889634	1.44473	0.14509	-0.712752	-0.757654	-1.00905
Lmtp004044	Flavonoids	0.907772	1.15396	0.5936	-0.585772	-0.974324	-1.09523
Hmcp001636	Flavonoids	-0.84338	-0.84338	-0.84338	0.374407	1.52639	0.629339
Lmtp002474	Flavonoids	-0.888749	-0.823739	-0.915341	1.20362	1.05185	0.372365
Lmfn004093	Flavonoids	1.06225	1.14924	0.428066	-1.05328	-0.799032	-0.787246
pmp001204	Flavonoids	1.06813	0.637138	1.00358	-0.902952	-0.902952	-0.902952
Zjhp090608	Flavonoids	-0.177226	1.32416	1.18457	-0.777169	-0.777169	-0.777169
Lmsp004045	Flavonoids	0.179711	1.63211	0.58312	-0.710625	-0.699916	-0.984395
Xmyp005654	Flavonoids	-0.901262	-0.901262	-0.901262	0.825427	0.696547	1.18181
mws0089	Flavonoids	0.270097	1.31254	0.958465	-0.851843	-0.586578	-1.10268
Lmtp002822	Flavonoids	-0.966449	-0.855335	-0.902225	0.937809	1.04414	0.742059
pmb3042	Flavonoids	0.260138	1.39167	0.898431	-0.767646	-0.819568	-0.963028
HJN041	Flavonoids	1.73787	0.535894	-0.023069	-0.736074	-0.717121	-0.797504
pmn001477	Flavonoids	0.86588	0.88861	0.981713	-0.931652	-0.88379	-0.920762
Hmcp001829	Flavonoids	-0.668633	-0.423769	-1.06142	1.6455	0.706862	-0.198546
mws1290	Flavonoids	1.12381	0.899415	0.68854	-0.91316	-0.862931	-0.935678
Zblp004717	Flavonoids	1.54807	0.602596	0.364012	-0.838225	-0.838225	-0.838225
pmp001033	Flavonoids	0.749385	1.39152	0.404948	-0.528294	-0.899774	-1.11778
Zbdn007423	Flavonoids	0.86864	0.956288	0.912516	-0.921018	-0.895672	-0.920755
pmp001310	Flavonoids	1.23681	1.01053	0.363213	-0.698005	-0.979702	-0.932841
Lmsp004166	Flavonoids	1.24436	1.03509	0.32659	-0.796986	-0.873252	-0.935805
MWSHY0064	Flavonoids	1.2301	0.746007	0.713858	-0.875246	-0.843727	-0.970987
Jmyn006479	Flavonoids	-0.699504	-0.699504	-0.699504	0.928904	1.5811	-0.411497
Hmhn006723	Flavonoids	-0.717658	-0.717658	-0.717658	1.68807	0.73107	-0.266171
Hmhn007438	Flavonoids	1.27854	0.660951	0.736219	-0.891902	-0.891902	-0.891902
Zjhp090635	Flavonoids	0.754796	1.09748	0.864267	-0.885939	-0.819354	-1.01125
pmp001106	Flavonoids	0.991972	0.406946	1.23799	-0.87897	-0.87897	-0.87897
Lmjp002867	Flavonoids	-0.907097	-0.907097	-0.907097	0.827569	1.11051	0.783218
pmb0672	Flavonoids	-0.721806	-1.09237	-0.902106	0.937662	0.963358	0.815264
mws0059	Flavonoids	1.40262	0.788026	0.394321	-0.723528	-0.920236	-0.941202
mws1035	Flavonoids	0.141912	0.0552164	1.88083	-0.692652	-0.692652	-0.692652
Zjhp090613	Flavonoids	-0.850321	-0.850321	-0.850321	1.11271	1.24755	0.190711
pmn001583	Flavonoids	1.57027	0.64472	0.232126	-0.669268	-0.753971	-1.02387
Lmmp003091	Flavonoids	1.42939	0.757127	0.389384	-0.744017	-0.899603	-0.932278
Xmyp004678	Flavonoids	-0.902113	-0.902113	-0.902113	1.11245	0.63759	0.956296
Lmnp202682	Flavonoids	-1.062	-0.703478	-0.952306	0.980036	0.873455	0.864292
Hmcp002187	Flavonoids	1.19435	0.880844	0.607536	-0.871885	-1.02535	-0.785495
MWSHY0072	Flavonoids	1.04657	0.706025	0.967979	-0.932445	-0.917276	-0.870853
pme1662	Flavonoids	1.19996	0.920025	0.561502	-0.861353	-0.908443	-0.911689
mws1033	Flavonoids	-0.531246	-1.05778	-1.00803	1.08867	1.1147	0.393693
mws0042	Flavonoids	-0.671353	-0.769578	-1.21935	0.657862	1.12886	0.873566
Lmmp002463	Flavonoids	1.29365	0.915791	0.417444	-0.947292	-0.892934	-0.786662
Lmbp002592	Flavonoids	0.872646	0.899199	0.964926	-0.949138	-0.884664	-0.90297
pmp001079	Flavonoids	0.51207	0.659288	1.43055	-0.867303	-0.867303	-0.867303
MWSslk254	Flavonoids	0.51207	0.659288	1.43055	-0.867303	-0.867303	-0.867303
Zmhp002640	Flavonoids	-0.797164	-0.608472	-1.0193	0.187331	1.57531	0.66229
Lmmp002334	Flavonoids	-0.797164	-0.608472	-1.0193	0.187331	1.57531	0.66229
Lmjp002461	Flavonoids	1.26045	1.10517	0.151503	-0.648187	-0.922378	-0.946561
HJAP128	Flavonoids	1.32282	0.867104	0.438079	-0.823231	-0.897377	-0.907396
Lmjp003044	Flavonoids	0.42777	1.16873	1.05343	-0.903932	-0.871278	-0.874723
pmb3023	Flavonoids	0.796962	0.86405	1.03284	-0.983096	-1.10206	-0.608696
Hmqp002870	Flavonoids	-0.847304	-0.623498	-0.431342	-0.142754	1.91578	0.129116
Lmsn004797	Flavonoids	1.05302	0.377742	1.19776	-0.834207	-0.833232	-0.961077
Hmcp002399	Flavonoids	1.1301	0.799262	0.776837	-0.755835	-1.03571	-0.914654
Hmlp003185	Flavonoids	-0.840615	-0.854937	-0.846046	1.325	1.02721	0.189386
Lmmp002963	Flavonoids	0.591846	1.36734	0.677219	-0.824545	-0.896017	-0.915839
pmb2999	Flavonoids	0.825307	0.943684	0.955184	-0.911859	-1.05145	-0.760864
pmb3041	Flavonoids	1.21825	0.844223	0.62564	-0.895568	-0.85695	-0.935592
Lmsp004721	Flavonoids	1.60456	0.724624	0.0558907	-0.811913	-0.769543	-0.803615
pmp000596	Flavonoids	0.557876	1.4085	0.5801	-1.06036	-1.0074	-0.47872
Lmsp003790	Flavonoids	1.16105	0.661815	0.877271	-0.996487	-0.860473	-0.843179
MWSHY0162	Flavonoids	0.944115	1.28052	0.379493	-0.996224	-0.94497	-0.66293
Lmjp003295	Flavonoids	1.43414	0.34214	0.792065	-0.856116	-0.856116	-0.856116
Lmnp003080	Flavonoids	0.348361	0.446398	1.61202	-0.962348	-0.95827	-0.486165
pmb0665	Flavonoids	0.915977	1.0686	0.739107	-0.907893	-0.907893	-0.907893
HJAP011	Flavonoids	-1.01415	-0.948572	-0.653251	0.770882	1.33999	0.505105
Lmmp000897	Flavonoids	1.18436	0.908508	0.589849	-1.02262	-0.841509	-0.818589
pmb0592	Flavonoids	-0.941107	-0.514774	-1.11001	1.34783	0.78036	0.437701
Zmcp003989	Flavonoids	1.52038	0.376531	0.614417	-0.669172	-1.03202	-0.810128
Zmjp004852	Flavonoids	1.07021	1.02571	0.594467	-0.740898	-0.976819	-0.972666
pmb0565	Flavonoids	0.565702	1.1204	1.00517	-0.897091	-0.897091	-0.897091
Lmsp004851	Flavonoids	0.782042	0.774927	1.14904	-0.779228	-0.917811	-1.00897
Lmpp003268	Flavonoids	0.964363	0.815921	0.925095	-0.639734	-0.979089	-1.08655
Lmjp002596	Flavonoids	0.667929	0.989165	1.0477	-1.04998	-0.772214	-0.882594
mws1299	Flavonoids	0.690795	0.118659	1.60282	-0.804091	-0.804091	-0.804091
Zmhp003186	Flavonoids	-0.72829	-1.07942	-0.535411	1.27598	-0.106842	1.17399
Lmjp003655	Flavonoids	-0.898971	-0.898971	-0.898971	0.727746	1.21603	0.753138
Lmnp002413	Flavonoids	-1.18126	-0.615517	-0.786764	0.362644	1.17776	1.04313
MWSmce692	Lipids	0.821672	0.982546	0.926406	-0.912406	-0.997957	-0.820261
mws0289	Lipids	0.703834	0.95577	1.00932	-0.888917	-0.575357	-1.20465
Lmhp008589	Lipids	0.610604	1.16991	0.901023	-0.720291	-0.932905	-1.02834
Lmhp009129	Lipids	0.501045	1.0518	1.12153	-0.90694	-0.897627	-0.869808
Zmyn004732	Lipids	0.913357	0.907818	0.91707	-0.926467	-0.883305	-0.928473
pmb0855	Lipids	0.709142	0.992446	1.02058	-0.906494	-0.891627	-0.924045
Lmbn004240	Lipids	0.845689	0.996939	0.885855	-0.956922	-0.988909	-0.782652
pmb2804	Lipids	0.822374	0.925747	0.986542	-0.928504	-0.913121	-0.893039
Lmbn007891	Lipids	0.565905	1.36283	0.539783	-1.32822	-0.811795	-0.328505
Lmhp008763	Lipids	0.639738	1.28753	0.734955	-0.827899	-1.02908	-0.805241
mws0367	Lipids	0.918147	0.902476	0.915771	-0.876802	-0.984946	-0.874646
Hmqn003054	Lipids	0.506944	1.20179	0.941815	-0.84678	-0.717692	-1.08608
pmb2260	Lipids	0.939616	1.07697	0.682299	-1.08017	-0.723173	-0.895542
Lmhp010040	Lipids	1.4	0.658355	0.556598	-0.931687	-0.91919	-0.764077
Lmhp009802	Lipids	1.4	0.658355	0.556598	-0.931687	-0.91919	-0.764077
pmd0132	Lipids	0.781813	1.04671	0.895635	-0.824933	-0.890659	-1.00857
Lmhp008718	Lipids	0.608157	1.19207	0.889976	-0.877598	-0.951649	-0.860955
pmp001270	Lipids	0.571914	0.93678	1.17805	-0.903967	-0.916275	-0.866505
Lmqn008369	Lipids	0.78397	1.03979	0.905651	-0.887914	-0.9271	-0.914396
Lmhp009187	Lipids	0.782453	1.33753	0.513807	-0.783969	-0.993015	-0.856802
Lmhp009590	Lipids	1.24397	0.5277	0.882558	-0.709566	-0.952044	-0.992617
pmd0143	Lipids	1.15848	0.604344	0.932744	-0.905268	-0.912481	-0.877816
mws0126	Lipids	1.28685	0.282945	1.01241	-0.889801	-0.933164	-0.75924
Lmhp010908	Lipids	1.36487	0.628507	0.644247	-0.820235	-0.946213	-0.871176
pmc0960	Lipids	1.18572	1.02462	0.429747	-0.77345	-1.03111	-0.835536
pmb0854	Lipids	0.461895	1.11877	1.08175	-0.869545	-0.868818	-0.924052
Lmhp012042	Lipids	0.779522	0.814638	1.12416	-0.930281	-0.871465	-0.916572
Lmhp008885	Lipids	0.813258	0.893245	0.95771	-1.29134	-0.768794	-0.604078
MWS0952	Lipids	-0.901126	-0.901126	-0.901126	1.17031	0.668708	0.864362
pmb0296	Lipids	0.897933	0.904971	0.934924	-0.876285	-0.923154	-0.938388
mws0120	Lipids	0.459277	0.993942	1.20115	-0.809718	-0.896277	-0.948377
pmb2319	Lipids	0.542462	0.900212	1.22972	-0.922414	-0.898169	-0.851812
Lmhp112042	Lipids	0.93405	0.625215	1.14157	-0.903493	-0.929968	-0.867374
pmb0865	Lipids	1.11916	0.610107	0.963923	-0.793702	-0.871952	-1.02754
pmd0130	Lipids	0.314968	1.06365	1.22578	-0.853255	-0.928705	-0.82243
Lmhp011562	Lipids	0.707045	1.16265	0.838111	-0.867814	-0.916837	-0.923154
pmd0136	Lipids	1.27414	0.527783	0.847692	-0.836793	-1.04063	-0.772197
pmn001694	Lipids	0.935065	0.752508	1.0349	-0.882349	-0.828454	-1.01167
Lmhp009034	Lipids	0.607564	1.174	0.907283	-0.849676	-1.00955	-0.82962
pmd0147	Lipids	0.688434	0.961671	1.06676	-0.947853	-0.876423	-0.892592
Lmhp011549	Lipids	1.09227	0.680615	0.941009	-0.949598	-0.888955	-0.875344
Lmhp011388	Lipids	0.690142	1.1726	0.839747	-0.82607	-0.956608	-0.91981
Lmhp009368	Lipids	0.594134	1.19935	0.866979	-0.783427	-1.1404	-0.736633
Lmhp008833	Lipids	0.541673	0.950552	1.18618	-0.847925	-0.944548	-0.885931
pmb0889	Lipids	1.1269	0.79678	0.794652	-0.912254	-0.920243	-0.885837
Lmhp008273	Lipids	1.61379	0.398934	0.442306	-0.700701	-0.802715	-0.951613
Lmhp008801	Lipids	0.436838	0.934997	1.24125	-1.14098	-0.669382	-0.802716
pmd0146	Lipids	0.666737	0.903454	1.1369	-0.906676	-0.856076	-0.944335
Zmjn004133	Lipids	0.87309	1.01807	0.842562	-0.905905	-0.903563	-0.924254
Lmyn005812	Lipids	0.651297	1.22477	0.813947	-0.912534	-0.868477	-0.908999
Lmyn006221	Lipids	0.736635	0.873988	1.10795	-0.946081	-0.888501	-0.883995
Lmhp008337	Lipids	0.655757	0.640608	1.34778	-0.925993	-0.789805	-0.928349
Lmhp009890	Lipids	1.07142	0.921779	0.702288	-0.663604	-1.06342	-0.968463
Lmhp009190	Lipids	0.798973	0.394911	1.36121	-0.508683	-1.01492	-1.03149
pmb0863	Lipids	0.590977	1.10366	1.0032	-0.908451	-0.889764	-0.899619
Lmhp008513	Lipids	0.661411	1.05972	0.937549	-0.742043	-1.25256	-0.664081
Wacn005438	Lipids	-0.891455	-0.921533	-0.891361	0.959866	0.628716	1.11577
pmb0862	Lipids	0.543451	0.642808	1.42006	-0.883286	-0.933143	-0.789893
Lmhp010515	Lipids	1.05132	0.485276	1.12658	-0.813149	-1.01861	-0.831419
Lmhp008440	Lipids	0.358566	1.31147	0.932559	-0.970315	-0.879884	-0.752397
pmp001259	Lipids	1.02694	0.778744	0.91912	-1.00498	-0.911246	-0.808579
Lmsn004901	Lipids	1.08778	0.812299	0.825171	-0.902233	-0.899326	-0.923687
Lmhp010394	Lipids	0.240467	1.64674	0.525822	-0.874495	-0.822516	-0.716014
mws1436	Lipids	-0.725531	-0.6941	-1.03418	1.08226	1.32234	0.0492101
Lmhp010162	Lipids	0.470665	0.885701	1.24275	-1.2283	-0.710735	-0.660089
Lmhp010334	Lipids	0.376677	0.898248	1.31929	-1.06682	-0.708166	-0.81923
Lmhp010573	Lipids	0.641009	1.29429	0.698475	-1.13982	-0.673103	-0.820851
pmb2620	Phenolic acids	0.920562	0.831177	0.98346	-0.929694	-0.891317	-0.914188
pmn001458	Phenolic acids	0.944869	1.01373	0.770854	-0.928176	-0.92854	-0.872734
Ymjm000148	Phenolic acids	1.1288	0.790475	0.796533	-0.847644	-0.972758	-0.895402
MWSslk066	Phenolic acids	1.56279	-0.0452216	0.827573	-0.746671	-0.932864	-0.665602
pmp000090	Phenolic acids	-0.842885	-0.894676	-0.960216	0.592623	1.05749	1.04767
pmn001518	Phenolic acids	1.25382	0.765319	0.649814	-0.957074	-0.716834	-0.995048
Zmtn001661	Phenolic acids	1.00385	0.847349	0.882294	-0.929627	-0.85356	-0.950304
pmb2497	Phenolic acids	-0.863344	-0.892685	-0.977827	0.842646	0.985682	0.905528
Jmwn002117	Phenolic acids	-0.948074	-0.879106	-0.890919	0.84367	0.755457	1.11897
Hmhn003067	Phenolic acids	-0.917054	-0.900913	-0.915428	0.982721	0.800551	0.950123
Hmbn002692	Phenolic acids	0.87827	0.925458	0.932904	-0.945603	-0.939127	-0.851901
Lmhn002321	Phenolic acids	0.953792	0.963047	0.818056	-0.911016	-0.925802	-0.898079
Zmhn002227	Phenolic acids	1.07154	0.718554	0.900098	-0.640124	-1.10915	-0.940923
Lmbn002739	Phenolic acids	-0.66268	-0.66268	-0.66268	0.776898	-0.47738	1.68852
Zmgn004894	Phenolic acids	0.900086	0.787069	1.04245	-0.916102	-0.90212	-0.911379
MWSmce083	Phenolic acids	0.935867	1.02996	0.7626	-0.924527	-0.900882	-0.903017
pmb3107	Phenolic acids	-0.804844	-0.915005	-0.998522	0.998758	1.00454	0.715075
Lmyp003371	Phenolic acids	-0.708998	-1.04664	-0.953919	0.92942	1.03776	0.742384
Hmmn002544	Phenolic acids	0.981093	0.981764	0.765551	-0.926215	-0.954495	-0.847698
pmb3142	Phenolic acids	-0.90209	-0.89693	-0.932911	0.920298	1.01414	0.797489
mws1195	Phenolic acids	-0.0363324	1.09602	1.35529	-0.700446	-0.84767	-0.866859
mws0014	Phenolic acids	0.980532	0.735018	1.01025	-0.88248	-0.91755	-0.925765
pmn001382	Phenolic acids	-0.233108	1.25319	1.2113	-0.347694	-0.861492	-1.02219
pmn001384	Phenolic acids	-0.233108	1.25319	1.2113	-0.347694	-0.861492	-1.02219
HJN003	Phenolic acids	-0.826771	-1.00613	-0.892058	0.760289	0.996393	0.968273
Lmyn003835	Phenolic acids	0.344887	0.968134	1.25738	-0.534193	-0.971465	-1.06474
Lmmn001294	Phenolic acids	-0.962925	-0.887813	-0.885928	0.946344	0.922563	0.867758
pmn001419	Phenolic acids	-0.908346	-0.909865	-0.919107	0.85993	0.954878	0.922509
MWSmce230	Phenolic acids	-0.67992	-0.895886	-0.573041	0.0656877	1.82664	0.256523
Zmhn001926	Phenolic acids	0.957066	0.923211	0.853842	-0.835582	-0.91579	-0.982747
MA10107783	Phenolic acids	1.12064	1.11081	0.399381	-0.901349	-1.01098	-0.718508
pmb2871	Phenolic acids	1.07452	0.947887	0.693409	-0.879663	-0.860706	-0.975443
mws0458	Phenolic acids	0.693826	1.02612	0.997613	-0.97218	-0.8399	-0.905477
pmb0069	Phenolic acids	1.1491	0.339606	1.0865	-0.743579	-1.19276	-0.63887
pmn001690	Phenolic acids	-0.868781	-1.09419	-0.730076	1.15194	0.755002	0.786108
Lmyn003028	Phenolic acids	0.393171	1.29855	0.926237	-0.966227	-0.868032	-0.783701
Lmjn003562	Phenolic acids	0.555003	1.03595	1.09641	-0.819914	-0.952333	-0.915123
Zmhn001793	Phenolic acids	0.843163	1.05716	0.829074	-0.885424	-0.924782	-0.919196
Lman002731	Phenolic acids	1.07039	0.690801	0.955777	-0.869521	-0.901721	-0.945722
Lmtn002324	Phenolic acids	0.560194	1.0166	1.11186	-0.944533	-0.912868	-0.831258
Hmln002149	Phenolic acids	0.205925	1.00646	1.33063	-0.874164	-0.741246	-0.927605
pmn001420	Phenolic acids	1.07081	0.909978	0.739408	-0.851874	-0.995695	-0.872628
MWS2070	Phenolic acids	0.734758	1.17997	0.789898	-0.847693	-0.90431	-0.952626
HJN037	Phenolic acids	-0.693962	-0.908562	-0.642801	0.111939	1.7708	0.362584
mws4085	Phenolic acids	0.132279	0.95958	1.40313	-0.739309	-0.928647	-0.82703
mws0467	Phenolic acids	1.81029	-0.222758	0.420092	-0.444005	-0.978243	-0.585373
pmb0752	Phenolic acids	0.730528	0.867274	1.09928	-1.07861	-0.681492	-0.936978
Li512115	Phenolic acids	0.855328	1.13058	0.690108	-1.17289	-0.817161	-0.685958
NK10253223	Phenolic acids	-0.771514	-0.771514	-0.771514	0.00883541	1.68015	0.62556
MWSCX015	Phenolic acids	0.391921	-0.245648	1.84732	-0.566881	-0.582254	-0.844454
Zjhp082663	Steroids	-0.961088	-0.915197	-0.823104	1.14146	0.928501	0.629426
Zjbp081726	Steroids	-0.792566	-0.99307	-0.931877	0.719133	1.04007	0.958312
Zjcp102037	Steroids	-0.905666	-0.908061	-0.913649	1.01887	0.747365	0.961139
Zjcp102032	Steroids	-1.00969	-0.958122	-0.732425	0.843405	1.14154	0.715293
Hmdp003064	Steroids	-0.870222	-0.926816	-0.881314	0.525119	1.15741	0.995818
Jmyp004138	Steroids	-0.781789	-0.781789	-0.781789	1.30671	-0.158727	1.19738
Zmcp010827	Steroids	1.26036	0.709056	0.709899	-0.909503	-0.809217	-0.960596
Zjmp101903	Steroids	1.09843	0.560801	1.03166	-0.921054	-0.877476	-0.892366
Zjhp082696	Steroids	-0.686985	-0.686985	-0.686985	1.73296	0.677419	-0.349427
Zjhp082646	Steroids	-0.894063	-0.907327	-0.879822	0.571417	0.894914	1.21488
Zjzp081862	Steroids	0.678663	0.905566	1.07468	-0.971935	-0.52976	-1.15721
MWSmce568	Steroids	-0.741691	-0.939398	-1.04016	1.00869	0.88452	0.828046
pmp000755	Steroids	-0.853287	-0.929485	-0.950314	1.00349	0.832227	0.897372
Zjhp082611	Steroids	-0.910305	-0.910305	-0.910305	0.963466	0.992885	0.774563
Zjzp081808	Steroids	-0.905156	-0.900717	-0.908827	0.887716	1.12141	0.705569
Zjhp082659	Steroids	-0.891044	-0.815652	-0.961521	1.26111	0.837446	0.569661
Zjhp082627	Steroids	0.0789957	0.733712	1.59063	-0.801111	-0.801111	-0.801111
Cmdp004421	Steroids	-0.780002	-0.857689	-1.04725	1.02887	1.08239	0.573678
mws1620	Steroids	-0.89432	-0.89432	-0.89432	1.19663	0.564195	0.922133
Zjcp102027	Steroids	-0.902864	-0.908378	-0.917349	1.00877	0.755872	0.963952
Zjmp101924	Steroids	-1.14707	-0.2761	-1.09702	0.572982	0.673244	1.27396
Zjmp101934	Steroids	-0.73437	-0.815345	-1.13941	0.858634	1.12147	0.709017
pmp000754	Steroids	-0.841414	-0.938152	-0.95537	0.874887	0.886187	0.973862
Zjbp081722	Steroids	-0.904863	-0.885139	-0.930119	0.751976	0.860852	1.10729
Hmdp004121	Steroids	-0.54958	-0.521931	-1.24047	-0.0502376	1.39815	0.964075
Zjzp081818	Steroids	-0.770941	-0.932471	-1.01866	1.01484	0.778544	0.928688
Qayp004870	Steroids	0.581182	1.43901	0.531367	-0.65068	-1.14928	-0.751599
Zjcp102020	Steroids	0.992066	1.14045	0.529583	-1.00698	-0.667891	-0.987231
Zjxp101233	Steroids	-0.748876	-0.748876	-0.748876	1.41351	1.11387	-0.280755
Zjxp101204	Steroids	1.34883	0.74609	0.546379	-0.880432	-0.880432	-0.880432
Zjzp081810	Steroids	-0.905518	-0.905518	-0.905518	0.905143	1.10598	0.705427
Xmdn002365	Steroids	1.2466	0.565978	0.860358	-0.893377	-0.845613	-0.933947
Zjcp102103	Steroids	0.233833	1.45856	0.826819	-0.734082	-0.924747	-0.860384
Zjhp082677	Steroids	0.294178	1.24478	1.04059	-1.00603	-0.662065	-0.911446
Cmlp005083	Steroids	1.57343	0.597954	0.317995	-0.829792	-0.829792	-0.829792
Zjhp082635	Steroids	0.748757	0.626044	1.23308	-0.540406	-0.812718	-1.25475
Zjhp082636	Steroids	0.748757	0.626044	1.23308	-0.540406	-0.812718	-1.25475
mws1311	Steroids	0.994927	0.744207	0.978766	-1.00424	-0.960466	-0.753194
Zjhp082682	Steroids	-0.869472	-0.869472	-0.869472	1.38989	0.43919	0.779334
Zjcp102029	Steroids	-0.804842	-0.677557	-1.19355	0.664701	1.05139	0.959861
yxxn10463	Steroids	0.926806	0.985934	0.808124	-0.89516	-1.06776	-0.757946
Zjhp082639	Steroids	-0.910095	-0.910095	-0.910095	1.04694	0.875386	0.807954
pmp000756	Steroids	-0.698207	-0.698207	-0.698207	1.5539	0.969195	-0.428469
Zjhp082650	Steroids	-0.802722	-0.771607	-0.840103	1.56242	0.779821	0.0721922
Zjcp102034	Steroids	-0.513699	-1.15264	-0.777855	0.462245	1.54987	0.43208
Zjhp082648	Steroids	-0.785251	-0.965091	-0.934571	1.11714	0.558496	1.00928
MWSmce396	Steroids	1.12224	0.783395	0.813524	-0.892711	-0.9044	-0.922049
Zjhp082641	Steroids	-0.898127	-0.898127	-0.898127	0.973966	1.13551	0.584907
pmn001497	Alkaloids	0.785667	1.00507	0.940897	-0.907354	-0.913478	-0.910797
pmn001498	Alkaloids	0.786341	0.844315	1.09302	-0.886479	-0.935867	-0.901335
Lmtn001630	Alkaloids	-0.908891	-0.905699	-0.890459	0.618041	1.06515	1.02185
Zbzp002227	Alkaloids	0.784379	1.01574	0.930877	-0.923756	-0.896412	-0.910829
pmb0490	Alkaloids	1.03437	0.781399	0.869168	-1.07477	-1.04234	-0.567829
Lmgp000796	Alkaloids	1.44874	0.381933	0.735999	-0.905036	-0.914475	-0.747157
pme2268	Alkaloids	-0.660834	-1.24687	-0.748068	1.11408	0.672307	0.869386
Wagp001908	Alkaloids	0.712688	0.856291	1.14196	-0.950444	-0.850492	-0.909999
pmp000147	Alkaloids	-0.790297	-1.03631	-0.877481	1.11209	0.913342	0.678653
Qmgp101937	Alkaloids	-0.678561	-1.07958	-0.948313	0.754192	0.988413	0.963848
pmb0503	Alkaloids	-1.07861	-0.911734	-0.728877	0.924929	0.963689	0.830599
Qmgp102134	Alkaloids	-0.863228	-0.863228	-0.863228	0.313693	0.943004	1.33299
pmp001265	Alkaloids	0.559908	0.814843	1.27804	-0.798007	-1.05436	-0.800425
pmb0494	Alkaloids	1.13078	0.999047	0.551319	-0.777091	-0.988835	-0.915219
mws1433	Alkaloids	-0.891355	-0.891355	-0.891355	0.882113	1.23714	0.554811
pme2693	Alkaloids	0.173293	0.99718	1.12552	0.0250243	-1.24598	-1.07503
Lmmp002013	Alkaloids	0.866537	1.02702	0.839073	-0.900959	-0.93897	-0.892699
pmb0496	Alkaloids	0.984936	0.932265	0.792197	-0.690498	-1.10548	-0.913424
Wagp003404	Alkaloids	1.09095	0.748856	0.882475	-0.911833	-0.905295	-0.905148
Hmyp002656	Alkaloids	-0.779402	-0.888962	-1.01563	0.640787	0.830774	1.21243
Hmcp002354	Alkaloids	-0.0154457	1.62349	0.727905	-0.868051	-0.774738	-0.693158
Qmgp102003	Alkaloids	0.472327	0.995393	1.18714	-0.805985	-1.01932	-0.829561
pmp001020	Alkaloids	-0.361928	-0.955004	-1.27569	1.04113	0.630679	0.920813
pmp001018	Alkaloids	-0.361928	-0.955004	-1.27569	1.04113	0.630679	0.920813
pma0702	Alkaloids	-0.0830777	1.96976	-0.0624715	-0.60807	-0.60807	-0.60807
pmp001017	Alkaloids	-0.841146	-0.986215	-0.894339	0.865543	1.0833	0.772858
mws4002	Alkaloids	-0.530195	-1.42431	-0.614538	0.683176	0.759057	1.12681
MWStz099	Alkaloids	-0.577525	-0.52496	-1.43131	0.772917	1.19229	0.568585
pma1840	Alkaloids	-0.967136	-0.854109	-0.89011	0.827782	0.737207	1.14636
Qmgp102036	Alkaloids	-0.322747	-0.896085	-1.24538	0.477921	1.40595	0.580346
Qmgp102125	Alkaloids	0.332458	1.38666	0.828113	-0.884344	-1.07252	-0.590364
mws1337	Others	-0.821593	-0.990926	-0.92126	0.954585	0.876722	0.902472
pme1383	Others	1.10204	0.732717	0.884723	-0.898093	-0.928063	-0.893324
Zamn00402	Others	0.909839	0.795069	1.01465	-0.819409	-1.08013	-0.820023
Lmqn000351	Others	0.452224	1.0824	1.12043	-0.78386	-0.894275	-0.976921
pmf0138	Others	0.894868	1.18179	0.615207	-0.892302	-0.965698	-0.833864
zjgp122317	Others	1.31193	0.547939	0.786287	-0.752537	-0.922816	-0.970802
mws1189	Others	0.831946	1.09718	0.793507	-0.897031	-0.871873	-0.953725
mws1155	Others	-1.03571	-0.803484	-0.818975	0.616241	1.29162	0.750306
Hahn002315	Others	1.34451	1.01952	0.14376	-0.876569	-0.68639	-0.94483
Wagp002074	Others	-0.929365	-0.921437	-0.883994	0.884258	1.00152	0.84902
Qahn003953	Others	1.15632	0.817309	0.736583	-0.896136	-0.950994	-0.863086
pmf0139	Others	0.553712	0.888119	1.23195	-0.941469	-0.857929	-0.874382
pmf0249	Others	1.29229	0.547367	0.814677	-0.962899	-0.77852	-0.912915
pmn001423	Others	-0.793747	-0.91955	-0.990984	0.688021	0.873377	1.14288
mws4170	Others	0.524216	1.3643	0.736527	-0.772741	-0.992335	-0.859969
mws1593	Others	1.37385	1.00543	0.0547699	-0.635613	-0.702389	-1.09604
Wafn003182	Others	-0.722094	-0.672004	-1.27505	0.81765	0.829169	1.02233
pme3705	Others	1.01336	0.60133	1.08573	-0.864567	-0.914453	-0.921404
mws1164	Others	0.910118	0.80952	0.992176	-1.13385	-0.763046	-0.814915
mws0214	Others	-0.943976	-0.92628	-0.857156	1.0572	0.878251	0.79196
Zasn010433	Others	0.616887	0.748942	1.29197	-0.734314	-0.951104	-0.972383
Lmqn000432	Others	0.687838	0.671711	1.30028	-0.791211	-0.853496	-1.01512
Hmln000297	Others	1.06763	0.507643	1.03424	-0.631894	-0.690439	-1.28718
Wafn005121	Others	-1.20956	-0.731665	-0.683956	1.26318	0.754025	0.607976
Wafn005994	Others	-0.929153	-0.912372	-0.890154	0.812199	0.889002	1.03048
mws0232	Others	1.51153	0.654326	0.332995	-1.08368	-0.72361	-0.691569
pme2289	Others	-0.57299	-0.820017	-1.11959	0.68708	1.46387	0.361642
pmb2591	Amino acids and derivatives	1.18815	0.52497	0.962412	-0.883355	-0.906106	-0.886072
MWS04447	Amino acids and derivatives	0.53381	0.83069	1.28821	-0.769326	-0.948482	-0.9349
MWS201465	Amino acids and derivatives	0.571738	1.14063	0.977625	-0.843394	-0.91872	-0.927882
Lmhp002031	Amino acids and derivatives	1.00589	0.92169	0.803775	-0.893674	-0.866738	-0.970944
Lmhp002001	Amino acids and derivatives	0.78885	1.09604	0.831975	-0.789522	-1.00595	-0.921388
mws5035	Amino acids and derivatives	0.137217	1.43844	0.862688	-1.10295	-0.494912	-0.840478
pme2527	Amino acids and derivatives	1.33237	0.457959	0.832488	-0.945198	-0.735285	-0.942333
mws4176	Amino acids and derivatives	0.95995	0.670237	1.05462	-1.13645	-0.658364	-0.889998
pme0075	Amino acids and derivatives	-0.78329	-0.943924	-0.979833	1.12356	0.88994	0.693547
MWS4471	Amino acids and derivatives	0.944744	0.868135	0.909196	-0.834325	-0.786924	-1.10083
Zmgn002106	Amino acids and derivatives	1.52099	0.508097	0.486026	-0.965548	-0.947062	-0.6025
Zmdp001663	Amino acids and derivatives	0.844692	1.08354	0.773087	-0.692058	-0.911687	-1.09757
Lmhp001461	Amino acids and derivatives	0.880133	0.699088	1.13307	-0.886509	-0.903948	-0.921833
Zmyn000155	Amino acids and derivatives	0.847832	0.769023	1.01452	-1.12781	-1.11111	-0.392457
Lmhp001670	Amino acids and derivatives	0.785389	0.856307	1.08064	-0.901443	-0.833972	-0.98692
MWS04412	Amino acids and derivatives	0.817057	1.56164	0.00224927	-0.753184	-0.842278	-0.785482
MWSmce119	Amino acids and derivatives	1.34488	0.769651	0.520185	-0.780952	-0.938149	-0.915611
mws0520	Amino acids and derivatives	-0.671056	-0.941906	-1.08051	1.01664	1.00507	0.67176
mws0124	Amino acids and derivatives	-0.167681	0.847929	1.59145	-0.757231	-0.757231	-0.757231
pme0008	Amino acids and derivatives	0.529448	0.788934	1.31716	-0.930253	-0.999252	-0.706035
pme3351	Amino acids and derivatives	1.25794	0.858995	0.545161	-0.812773	-1.00187	-0.847448
pme1184	Nucleotides and derivatives	0.794975	0.911681	1.02291	-0.846868	-0.91828	-0.964414
pme3732	Nucleotides and derivatives	0.64926	0.752605	1.26828	-0.757553	-0.938617	-0.973974
Zmjp000966	Nucleotides and derivatives	0.961536	0.893239	0.882374	-0.941987	-0.910724	-0.884439
pme0230	Nucleotides and derivatives	1.1544	0.723888	0.829135	-0.833449	-0.885331	-0.988647
pmb0374	Nucleotides and derivatives	-0.896998	-0.939545	-0.894272	0.778772	0.951477	1.00057
Zmsp001773	Nucleotides and derivatives	1.0039	0.896858	0.833405	-0.89257	-0.941591	-0.899999
mws1715	Nucleotides and derivatives	0.858968	0.864651	1.01089	-0.903395	-0.912346	-0.918774
MWSmce116	Nucleotides and derivatives	0.767473	0.901644	1.05758	-0.926534	-0.919965	-0.880198
pme2776	Nucleotides and derivatives	0.569293	1.04446	1.07947	-0.925567	-0.863996	-0.903658
pmb0964	Nucleotides and derivatives	1.48458	0.735802	0.320062	-0.865813	-0.824403	-0.850231
mws0884	Nucleotides and derivatives	0.736762	0.809856	1.15988	-0.989898	-0.89537	-0.821227
pme0264	Nucleotides and derivatives	0.415842	0.83088	1.3515	-0.943366	-0.987013	-0.667847
MWS2910	Nucleotides and derivatives	0.804377	0.722148	1.13777	-0.734566	-0.704636	-1.22509
pme3967	Nucleotides and derivatives	1.26713	0.392259	0.949711	-0.690675	-1.06249	-0.855935
Lmcp002302	Nucleotides and derivatives	1.26713	0.392259	0.949711	-0.690675	-1.06249	-0.855935
pme3961	Nucleotides and derivatives	0.768651	0.816099	1.13234	-0.90556	-0.912927	-0.898604
pmc0066	Nucleotides and derivatives	0.646792	1.06898	0.976069	-0.796028	-1.11453	-0.781276
Ymjm000135	Lignans and Coumarins	-0.934374	-0.901729	-0.901369	0.940694	0.931975	0.864802
pmb1207	Lignans and Coumarins	1.33238	0.695812	0.6239	-0.917663	-0.81663	-0.917802
Zmhn001446	Lignans and Coumarins	1.07556	0.744361	0.900485	-0.900463	-0.985105	-0.83484
Zmhn000563	Lignans and Coumarins	-0.958537	-0.854899	-0.918993	0.804219	0.968556	0.959654
MWS20152	Lignans and Coumarins	0.829331	0.923248	0.982754	-0.911778	-0.911778	-0.911778
Zmln002252	Lignans and Coumarins	1.05077	0.642784	1.01669	-0.903095	-0.920602	-0.886547
Lhqp101805	Lignans and Coumarins	1.00231	0.796268	0.925968	-0.767931	-0.982882	-0.973729
Lmjp003090	Lignans and Coumarins	0.981599	0.526799	1.10098	-0.735721	-0.583136	-1.29052
Lmdn004267	Lignans and Coumarins	1.23163	0.818613	0.637026	-0.895758	-0.895758	-0.895758
pmn001378	Lignans and Coumarins	0.833233	0.233879	1.36879	-0.467399	-1.31703	-0.651467
pmb0382	Lignans and Coumarins	1.50452	0.321308	0.696832	-0.730211	-0.833154	-0.959296
mws1077	Lignans and Coumarins	-0.892924	-0.882232	-0.957588	0.995007	0.929996	0.807742
pmn001375	Lignans and Coumarins	1.52055	0.563424	0.454179	-0.839672	-0.757786	-0.940697
Hmln002355	Lignans and Coumarins	-0.972263	-0.859698	-0.886939	0.8727	0.745429	1.10077
pme2993	Lignans and Coumarins	0.755492	0.759641	1.17988	-1.05963	-0.81867	-0.816712
Lmgn000160	Organic acids	0.98151	0.967498	0.779924	-0.990351	-0.878723	-0.859858
pme1654	Organic acids	-0.725296	-1.18991	-0.68954	0.531156	0.762415	1.31118
pme3207	Organic acids	1.15937	0.536927	0.905674	-1.30741	-0.642012	-0.652544
MWS0274	Organic acids	1.81029	-0.222758	0.420092	-0.444005	-0.978243	-0.585373
pmb2657	Organic acids	-0.0150483	-1.07381	-1.33858	1.05419	0.668542	0.704718
Smnp001527	Quinones	-0.806573	-0.881	-1.00082	0.572286	1.00721	1.1089
Smnp003104	Quinones	-0.806573	-0.881	-1.00082	0.572286	1.00721	1.1089
Smnp004764	Quinones	-0.410134	-1.22558	-0.997664	0.880697	0.983208	0.769473
Smnp101925	Quinones	-0.227375	-1.09089	-1.05812	1.50169	0.414603	0.460094
Smnp001863	Quinones	-0.472445	-0.978091	-0.831014	0.262689	1.7245	0.294361
Wbmn009553	Terpenoids	-0.923366	-0.936992	-0.856054	1.04651	0.988488	0.681417
pmp000438	Terpenoids	1.66552	0.451584	0.292657	-0.802165	-0.78391	-0.823691
Hmdn006685	Terpenoids	1.18733	0.926336	0.534518	-1.13644	-0.834168	-0.677581
